# Supplementary material for: Comparative Analysis of the Composition of Exosome-like Nanoparticles from Dried and Fresh Portulaca oleracea L
Source: Molecules. 2025 Dec 9;30(24):4715. doi: 10.3390/molecules30244715 (PMC12736374; doi:10.3390/molecules30244715)
Supplement: Supplementary file 1 [file molecules-30-04715-s001.zip]

Archive with 1 entries (1 files):
- molecules-3955978-supplementary.pdf
